# Supplementary material for: Haplotype‐Resolved Genotyping and Association Analysis of 1,020 β‐Thalassemia Patients by Targeted Long‐Read Sequencing
Source: Adv Sci (Weinh). 2024 Dec 31;12(9):2410992. doi: 10.1002/advs.202410992 (PMC11884621; doi:10.1002/advs.202410992)
Supplement: Supplementary file 2 — Supplemental File 1 [file ADVS-12-2410992-s003.xlsx]

## Sheet: Sheet1
LOCUS	RS ID	Genomic Pos	Ref Allele	Alt Allele	BETA	STAT	UNADJ	FDR_BH	Gene_Symbol	Gene_Id	Variant_Effect	Frequency
2	rs1427407	60490908	T	G	2.65	4.215	2.723e-05	0.001326	BCL11A	ENSG00000119866	CODING_TRANSCRIPT_INTRON_VARIANT	0.75098
2	rs7599488	60491212	C	T	2.554	4.11	4.266e-05	0.002033	BCL11A	ENSG00000119866	CODING_TRANSCRIPT_INTRON_VARIANT	0.738725
2	rs766432	60492835	C	A	2.423	3.878	0.0001121	0.004991	BCL11A	ENSG00000119866	CODING_TRANSCRIPT_INTRON_VARIANT	0.744118
2	rs4671393	60493816	A	G	2.658	4.238	2.456e-05	0.001204	BCL11A	ENSG00000119866	CODING_TRANSCRIPT_INTRON_VARIANT	0.751961
2	-	60495961	C	CA	2.438	3.934	8.933e-05	0.004037	BCL11A	ENSG00000119866	CODING_TRANSCRIPT_INTRON_VARIANT	0.746569
2	rs6729815	60496537	T	C	2.247	3.602	0.0003312	0.01303	BCL11A	ENSG00000119866	CODING_TRANSCRIPT_INTRON_VARIANT	0.743627
2	rs71327645	60496951	TG	CT	2.617	4.182	3.132e-05	0.001514	BCL11A	ENSG00000119866	CODING_TRANSCRIPT_INTRON_VARIANT	0.75098
4	-	38683706	TA	T	72.8	6.01	2.582e-09	1.68e-07	KLF3	ENSG00000109787	CODING_TRANSCRIPT_INTRON_VARIANT	0.000490196
4	-	38684872	G	A	53.38	4.371	1.361e-05	0.0007249	KLF3	ENSG00000109787	CODING_TRANSCRIPT_INTRON_VARIANT	0.000490196
4	rs1416673389	38693023	C	G,T	49.94	4.085	4.761e-05	0.002207	KLF3	ENSG00000109787	CODING_TRANSCRIPT_INTRON_VARIANT	0.000980392
6	-	135097494	TTAC	T	2.872	4.294	1.924e-05	0.0009716	HBS1L	ENSG00000112339	CODING_TRANSCRIPT_INTRON_VARIANT	0.191667
6	rs7776054	135097778	A	G	2.872	4.294	1.924e-05	0.0009716	HBS1L	ENSG00000112339	CODING_TRANSCRIPT_INTRON_VARIANT	0.191667
6	rs9399137	135097880	T	C	2.872	4.294	1.924e-05	0.0009716	HBS1L	ENSG00000112339	CODING_TRANSCRIPT_INTRON_VARIANT	0.191667
6	-	135097900	CCCTG	ACTA	2.872	4.294	1.924e-05	0.0009716	HBS1L	ENSG00000112339	CODING_TRANSCRIPT_INTRON_VARIANT	0.191667
6	rs9389268	135098493	A	G	2.915	4.357	1.455e-05	0.000763	HBS1L	ENSG00000112339	CODING_TRANSCRIPT_INTRON_VARIANT	0.190686
6	rs9376091	135098498	C	T	2.915	4.357	1.455e-05	0.000763	HBS1L	ENSG00000112339	CODING_TRANSCRIPT_INTRON_VARIANT	0.190686
6	rs9402685	135098550	T	C	2.872	4.294	1.924e-05	0.0009716	HBS1L	ENSG00000112339	CODING_TRANSCRIPT_INTRON_VARIANT	0.191667
6	rs145093891	135099030	C	T	33.21	3.836	0.0001328	0.005834	HBS1L	ENSG00000112339	CODING_TRANSCRIPT_INTRON_VARIANT	0.000980392
6	-	135099906	T	C	24.4	3.445	0.0005952	0.02165	HBS1L	ENSG00000112339	CODING_TRANSCRIPT_INTRON_VARIANT	0.00147059
6	rs34164109	135100038	C	T	2.848	4.289	1.969e-05	0.0009868	HBS1L	ENSG00000112339	CODING_TRANSCRIPT_INTRON_VARIANT	0.193137
6	rs11759553	135101158	A	T	2.395	3.714	0.0002151	0.008931	HBS1L	ENSG00000112339	CODING_TRANSCRIPT_INTRON_VARIANT	0.208824
6	rs9373124	135102071	T	C	2.141	3.295	0.001019	0.03482	HBS1L	ENSG00000112339	CODING_TRANSCRIPT_INTRON_VARIANT	0.206863
6	rs35959442	135103041	C	G	2.141	3.295	0.001019	0.03482	HBS1L	ENSG00000112339	FIVE_PRIME_UTR_EXON_VARIANT	0.206863
6	-	135105013	G	T	32.27	3.726	0.000205	0.00867	HBS1L	ENSG00000112339	UPSTREAM_GENE_VARIANT	0.000980392
6	rs4895440	135105420	A	T	2.111	3.258	0.001157	0.03839	HBS1L	ENSG00000112339	UPSTREAM_GENE_VARIANT	0.207353
6	rs4895441	135105435	A	G	2.111	3.258	0.001157	0.03839	HBS1L	ENSG00000112339	UPSTREAM_GENE_VARIANT	0.207353
6	rs9376092	135106006	C	A	2.111	3.258	0.001157	0.03839	HBS1L	ENSG00000112339	UPSTREAM_GENE_VARIANT	0.207353
6	rs9389269	135106021	T	C	2.111	3.258	0.001157	0.03839	HBS1L	ENSG00000112339	UPSTREAM_GENE_VARIANT	0.207353
6	rs9402686	135106679	G	A	2.111	3.258	0.001157	0.03839	HBS1L	ENSG00000112339	UPSTREAM_GENE_VARIANT	0.207353
10	rs563016703	67888570	T	A	27.81	3.933	8.949e-05	0.004037	SIRT1	ENSG00000096717	CODING_TRANSCRIPT_INTRON_VARIANT	0.00147059
10	rs769980749	67888743	C	T	53.38	4.371	1.361e-05	0.0007249	SIRT1	ENSG00000096717	CODING_TRANSCRIPT_INTRON_VARIANT	0.000490196
10	-	67913346	T	C	62.52	5.138	3.334e-07	1.91e-05	SIRT1	ENSG00000096717	CODING_TRANSCRIPT_INTRON_VARIANT	0.000490196
11	rs2187610	5224176	G	C	-1.828	-3.456	0.0005716	0.02102	HBB	ENSG00000244734	DOWNSTREAM_GENE_VARIANT	0.314216
11	rs11036351	5224770	C	T	-1.828	-3.456	0.0005716	0.02102	HBB	ENSG00000244734	DOWNSTREAM_GENE_VARIANT	0.314216
11	rs78928216	5224973	A	C	-1.828	-3.456	0.0005716	0.02102	HBB	ENSG00000244734	DOWNSTREAM_GENE_VARIANT	0.314216
11	rs7480526	5226503	A	C	-1.841	-3.481	0.0005217	0.0195	HBB	ENSG00000244734	CODING_TRANSCRIPT_INTRON_VARIANT	0.315196
11	rs33922842	5226762	C	A	19.28	4.451	9.489e-06	0.000522	HBB	ENSG00000244734	STOP_GAINED	0.00294118
11	-	5226762	CAAAG	C	19.28	4.451	9.489e-06	0.003968	HBB	ENSG00000244734	FRAMESHIFT_TRUNCATION	0.246569
11	rs33922842	5226762	C	A	-2.114	-3.941	8.677e-05	0.000522	HBB	ENSG00000244734	STOP_GAINED	0.00294118
11	-	5226762	CAAAG	C	-2.114	-3.941	8.677e-05	0.003968	HBB	ENSG00000244734	FRAMESHIFT_TRUNCATION	0.246569
11	rs33971440	5226929	C	A	10.23	5.236	1.994e-07	1.18e-05	HBB	ENSG00000244734	SPLICE_DONOR_VARIANT	0.0122549
11	rs33950507	5226943	C	T	6.349	4.111	4.256e-05	0.002033	HBB	ENSG00000244734	MISSENSE_VARIANT	0.0230392
11	rs33931746	5227099	T	C	3.199	3.544	0.0004121	0.01588	HBB	ENSG00000244734	FIVE_PRIME_UTR_INTRON_VARIANT	0.0808824
11	rs1003586	5228140	C	T	3.351	3.573	0.0003697	0.01438	HBB	ENSG00000244734	FIVE_PRIME_UTR_INTRON_VARIANT	0.0754902
11	-	5228458	CAAAATAAAAT	CAAAATAAAATAAAAT,CAAAATAAAATAAAATAAAAT,C	85.01	7.064	3.003e-12	2.23e-10	HBB	ENSG00000244734	FIVE_PRIME_UTR_INTRON_VARIANT	0.0941176
11	rs7936823	5228938	G	A	7.361	10.23	1.929e-23	1.7e-21	HBB	ENSG00000244734	FIVE_PRIME_UTR_INTRON_VARIANT	0.557843
11	rs6578588	5231021	T	C	7.623	10.54	9.959e-25	1.07e-22	HBB	ENSG00000244734	UPSTREAM_GENE_VARIANT	0.560294
11	-	5232232	TATAAAAA	T	7.585	10.49	1.598e-24	1.59e-22	HBB	ENSG00000244734	UPSTREAM_GENE_VARIANT	0.559804
11	rs12222763	5232247	G	C	7.585	10.49	1.598e-24	1.59e-22	HBB	ENSG00000244734	UPSTREAM_GENE_VARIANT	0.559314
11	rs3813727	5234682	A	G	7.717	10.62	4.836e-25	5.28e-23	HBD	ENSG00000223609	FIVE_PRIME_UTR_INTRON_VARIANT	0.560784
11	rs3813726	5234759	T	C	7.583	5.372	9.668e-08	6e-06	HBD	ENSG00000223609	FIVE_PRIME_UTR_INTRON_VARIANT	0.0259804
11	rs7948416	5235201	A	C	3.36	3.644	0.000282	0.01136	HBD	ENSG00000223609	FIVE_PRIME_UTR_INTRON_VARIANT	0.607843
11	rs7948668	5235417	A	G	7.717	10.62	4.836e-25	5.28e-23	HBD	ENSG00000223609	UPSTREAM_GENE_VARIANT	0.560784
11	rs3759074	5236548	G	A	11.69	11.56	3.851e-29	2.65e-26	HBD	ENSG00000223609	UPSTREAM_GENE_VARIANT	0.05
11	rs10837643	5236808	T	A	7.629	10.51	1.391e-24	1.43e-22	HBD	ENSG00000223609	UPSTREAM_GENE_VARIANT	0.559804
11	rs4320977	5236932	A	G	7.629	10.51	1.391e-24	1.43e-22	HBD	ENSG00000223609	UPSTREAM_GENE_VARIANT	0.559804
11	rs3759073	5237035	T	C	7.629	10.51	1.391e-24	1.43e-22	HBD	ENSG00000223609	UPSTREAM_GENE_VARIANT	0.559804
11	rs4426158	5237199	T	C	7.43	10.25	1.629e-23	1.45e-21	HBD	ENSG00000223609	UPSTREAM_GENE_VARIANT	0.558333
11	rs4283007	5237260	A	T	7.605	10.41	3.491e-24	3.19e-22	HBD	ENSG00000223609	UPSTREAM_GENE_VARIANT	0.559804
11	rs4402323	5237362	C	T	7.605	10.41	3.491e-24	3.19e-22	HBD	ENSG00000223609	UPSTREAM_GENE_VARIANT	0.559804
11	rs4910543	5237597	G	C	7.632	10.44	2.571e-24	2.52e-22	HBD	ENSG00000223609	UPSTREAM_GENE_VARIANT	0.559804
11	-	5237622	GTATT	ATATA	7.605	10.41	3.491e-24	3.19e-22	HBD	ENSG00000223609	UPSTREAM_GENE_VARIANT	0.559804
11	-	5237747	C	A	19.84	4.285	2.002e-05	0.0009891	HBD	ENSG00000223609	UPSTREAM_GENE_VARIANT	0.00343137
11	rs4910736	5237759	C	A	7.605	10.41	3.491e-24	3.19e-22	HBD	ENSG00000223609	UPSTREAM_GENE_VARIANT	0.559804
11	-	5237873	G	GAC	7.605	10.41	3.491e-24	3.19e-22	HBD	ENSG00000223609	UPSTREAM_GENE_VARIANT	0.559804
11	rs968857	5239228	T	C	8.044	10.97	1.458e-26	1.9e-24	HBD	ENSG00000223609	UPSTREAM_GENE_VARIANT	0.839216
11	rs968856	5239346	T	C	7.992	10.9	2.955e-26	3.64e-24	HBD	ENSG00000223609	UPSTREAM_GENE_VARIANT	0.838725
11	rs10768687	5240009	C	G	8.136	11.06	6.412e-27	9.54e-25	HBD	ENSG00000223609	UPSTREAM_GENE_VARIANT	0.839706
11	rs11036415	5241552	A	C	3.551	3.722	0.0002085	0.008711	HBBP1	ENSG00000229988	DOWNSTREAM_GENE_VARIANT	0.905882
11	rs10128555	5242347	C	G	3.513	3.688	0.0002376	0.009805	HBBP1	ENSG00000229988	NON_CODING_TRANSCRIPT_INTRON_VARIANT	0.905392
11	rs10128556	5242453	C	T	9.761	10.35	6.281e-24	5.67e-22	HBBP1	ENSG00000229988	NON_CODING_TRANSCRIPT_INTRON_VARIANT	0.0813725
11	rs2071348	5242916	T	G	11.52	11.42	1.611e-28	4.36e-26	HBBP1	ENSG00000229988	NON_CODING_TRANSCRIPT_INTRON_VARIANT	0.070098
11	rs7934275	5243699	A	G	3.481	3.684	0.0002419	0.00992	HBBP1	ENSG00000229988	UPSTREAM_GENE_VARIANT	0.904902
11	rs12417960	5243876	C	A	11.53	11.43	1.474e-28	4.36e-26	HBBP1	ENSG00000229988	UPSTREAM_GENE_VARIANT	0.070098
11	rs4910739	5244136	G	C	1.635	3.302	0.000993	0.03446	HBBP1	ENSG00000229988	UPSTREAM_GENE_VARIANT	0.814706
11	rs4910545	5244245	C	T	3.498	3.68	0.0002453	0.01	HBBP1	ENSG00000229988	UPSTREAM_GENE_VARIANT	0.904902
11	rs11036431	5244450	G	A	9.4	10.07	8.589e-23	7.45e-21	HBBP1	ENSG00000229988	UPSTREAM_GENE_VARIANT	0.0843137
11	rs7924684	5245498	C	T	8.24	11.35	3.545e-28	9.23e-26	HBBP1	ENSG00000229988	UPSTREAM_GENE_VARIANT	0.835294
11	rs6578591	5245731	T	C	3.551	3.722	0.0002085	0.008711	HBBP1	ENSG00000229988	UPSTREAM_GENE_VARIANT	0.905882
11	rs6578592	5247910	C	A	3.275	3.511	0.0004658	0.01751	HBBP1	ENSG00000229988	UPSTREAM_GENE_VARIANT	0.903922
11	rs916111	5248113	T	A	8.023	11.15	2.431e-27	4.01e-25	HBG1	ENSG00000213934	THREE_PRIME_UTR_EXON_VARIANT	0.834804
11	-	5248303	GT	G	3.866	6.626	5.56e-11	3.84e-09	HBG1	ENSG00000213934	THREE_PRIME_UTR_EXON_VARIANT	0.67451
11	rs386750130	5248353	GTGA	AGAG	3.386	3.66	0.0002656	0.01076	HBG1	ENSG00000213934	THREE_PRIME_UTR_EXON_VARIANT	0.903431
11	rs28440105	5248569	A	C	3.311	3.543	0.000413	0.01588	HBG1	ENSG00000213934	CODING_TRANSCRIPT_INTRON_VARIANT	0.904412
11	rs28379094	5248576	C	T	7.964	11.08	5.22e-27	8.41e-25	HBG1	ENSG00000213934	CODING_TRANSCRIPT_INTRON_VARIANT	0.833333
11	rs2187608	5248701	G	C	11.53	11.32	4.369e-28	1.1e-25	HBG1	ENSG00000213934	CODING_TRANSCRIPT_INTRON_VARIANT	0.0681373
11	rs7482933	5248772	G	A	4.308	8.56	4.105e-17	3.39e-15	HBG1	ENSG00000213934	CODING_TRANSCRIPT_INTRON_VARIANT	0.656863
11	rs28699013	5248782	A	G	4.8	8.235	5.483e-16	4.47e-14	HBG1	ENSG00000213934	CODING_TRANSCRIPT_INTRON_VARIANT	0.737745
11	-	5249068	AACAAAAATGA	GAATAACAAAAATAG	11.81	11.64	1.785e-29	2.65e-26	HBG1	ENSG00000213934	CODING_TRANSCRIPT_INTRON_VARIANT	0.0681373
11	rs111711382	5249086	A	G	11.73	11.59	3.028e-29	2.65e-26	HBG1	ENSG00000213934	CODING_TRANSCRIPT_INTRON_VARIANT	0.0681373
11	rs796084864	5249103	TGG	CGA	11.62	11.5	7.162e-29	2.65e-26	HBG1	ENSG00000213934	CODING_TRANSCRIPT_INTRON_VARIANT	0.0691176
11	-	5249113	TAAAG	T	7.997	11.05	6.909e-27	9.54e-25	HBG1	ENSG00000213934	CODING_TRANSCRIPT_INTRON_VARIANT	0.834804
11	rs59374378	5249163	A	G	11.62	11.5	7.162e-29	2.65e-26	HBG1	ENSG00000213934	CODING_TRANSCRIPT_INTRON_VARIANT	0.0696078
11	rs113949157	5249181	T	C	11.62	11.5	7.162e-29	2.65e-26	HBG1	ENSG00000213934	CODING_TRANSCRIPT_INTRON_VARIANT	0.0691176
11	rs11036455	5249188	A	G	7.997	11.05	6.909e-27	9.54e-25	HBG1	ENSG00000213934	CODING_TRANSCRIPT_INTRON_VARIANT	0.834804
11	rs113288425	5249210	A	G	11.62	11.5	7.162e-29	2.65e-26	HBG1	ENSG00000213934	CODING_TRANSCRIPT_INTRON_VARIANT	0.0696078
11	rs112754033	5249253	C	T	11.62	11.5	7.162e-29	2.65e-26	HBG1	ENSG00000213934	CODING_TRANSCRIPT_INTRON_VARIANT	0.0696078
11	rs33988501	5249309	C	A	3.184	3.368	0.0007864	0.02831	HBG1	ENSG00000213934	CODING_TRANSCRIPT_INTRON_VARIANT	0.904902
11	rs111360790	5249344	G	T	6.162	7.687	3.536e-14	2.66e-12	HBG1	ENSG00000213934	CODING_TRANSCRIPT_INTRON_VARIANT	0.122059
11	rs1061234	5249456	G	A	3.206	3.398	0.000706	0.02555	HBG1	ENSG00000213934	MISSENSE_VARIANT	0.904412
11	rs202216517	5249648	G	A	7.997	11.05	6.909e-27	9.54e-25	HBG1	ENSG00000213934	CODING_TRANSCRIPT_INTRON_VARIANT	0.834804
11	rs368698783	5249833	C	T	11.69	11.54	5.002e-29	2.65e-26	HBG1	ENSG00000213934	FIVE_PRIME_UTR_EXON_VARIANT	0.0686275
11	-	5250078	C	CTGCT	3.301	3.527	0.0004398	0.01663	HBG1	ENSG00000213934	UPSTREAM_GENE_VARIANT	0.902941
11	rs2855039	5250441	C	T	11.62	11.5	7.162e-29	2.65e-26	HBG1	ENSG00000213934	UPSTREAM_GENE_VARIANT	0.0691176
11	rs2855038	5250924	T	C	7.997	11.05	6.909e-27	9.54e-25	HBG1	ENSG00000213934	UPSTREAM_GENE_VARIANT	0.833824
11	-	5251323	G	GA	11.62	11.5	7.162e-29	2.65e-26	HBG1	ENSG00000213934	UPSTREAM_GENE_VARIANT	0.0696078
11	rs2855036	5251452	C	T	11.62	11.5	7.162e-29	2.65e-26	HBG1	ENSG00000213934	UPSTREAM_GENE_VARIANT	0.0691176
11	rs2855126	5251917	C	G	7.909	10.97	1.55e-26	1.98e-24	HBG1	ENSG00000213934	UPSTREAM_GENE_VARIANT	0.834314
11	rs2255519	5252311	G	A	7.997	11.05	6.909e-27	9.54e-25	HBG1	ENSG00000213934	UPSTREAM_GENE_VARIANT	0.834804
11	rs2855125	5252457	T	G	7.962	11.06	6.319e-27	9.54e-25	HBG1	ENSG00000213934	UPSTREAM_GENE_VARIANT	0.833824
11	rs10768707	5252692	T	C	3.246	3.533	0.0004298	0.01643	HBG1	ENSG00000213934	UPSTREAM_GENE_VARIANT	0.902941
11	rs751444519	5252729	G	A	48.42	5.639	2.212e-08	1.4e-06	HBG1	ENSG00000213934	UPSTREAM_GENE_VARIANT	0.000980392
11	rs2236794	5253037	C	T	7.86	11.01	1.03e-26	1.37e-24	HBG1	ENSG00000213934	UPSTREAM_GENE_VARIANT	0.834804
11	-	5253222	G	GT	11.62	11.5	7.162e-29	2.65e-26	HBG2	ENSG00000196565	THREE_PRIME_UTR_EXON_VARIANT	0.0696078
11	rs2070972	5253487	A	C	8.023	11.15	2.431e-27	4.01e-25	HBG2	ENSG00000196565	CODING_TRANSCRIPT_INTRON_VARIANT	0.834804
11	rs11036474	5253948	T	C	11.62	11.5	7.162e-29	2.65e-26	HBG2	ENSG00000196565	CODING_TRANSCRIPT_INTRON_VARIANT	0.0696078
11	rs11036475	5254010	G	A	8.023	11.15	2.431e-27	4.01e-25	HBG2	ENSG00000196565	CODING_TRANSCRIPT_INTRON_VARIANT	0.833824
11	rs11036476	5254113	C	T	7.818	10.95	1.828e-26	2.29e-24	HBG2	ENSG00000196565	CODING_TRANSCRIPT_INTRON_VARIANT	0.833824
11	rs2070973	5254177	T	C	7.881	11.04	7.48e-27	1.01e-24	HBG2	ENSG00000196565	CODING_TRANSCRIPT_INTRON_VARIANT	0.832843
11	rs1894398	5254572	G	A	8.023	11.15	2.431e-27	4.01e-25	HBG2	ENSG00000196565	CODING_TRANSCRIPT_INTRON_VARIANT	0.834314
11	rs7482144	5254939	G	A	11.62	11.5	7.162e-29	2.65e-26	HBG2	ENSG00000196565	CODING_TRANSCRIPT_INTRON_VARIANT	0.0696078
11	rs113622787	5255052	A	G	42.24	3.447	0.0005897	0.02157	HBG2	ENSG00000196565	CODING_TRANSCRIPT_INTRON_VARIANT	0.000490196
11	-	5255438	G	A	16.3	4.975	7.664e-07	4.32e-05	HBG2	ENSG00000196565	CODING_TRANSCRIPT_INTRON_VARIANT	0.00637255
11	rs2011051	5255588	G	T	8.023	11.15	2.431e-27	4.01e-25	HBG2	ENSG00000196565	CODING_TRANSCRIPT_INTRON_VARIANT	0.834804
11	rs2855123	5255848	A	T	8.023	11.15	2.431e-27	4.01e-25	HBG2	ENSG00000196565	CODING_TRANSCRIPT_INTRON_VARIANT	0.834804
11	rs2855122	5256006	C	T	8.023	11.15	2.431e-27	4.01e-25	HBG2	ENSG00000196565	CODING_TRANSCRIPT_INTRON_VARIANT	0.834804
11	rs2855121	5256061	C	T	11.62	11.5	7.162e-29	2.65e-26	HBG2	ENSG00000196565	CODING_TRANSCRIPT_INTRON_VARIANT	0.0696078
11	rs150067094	5256273	T	C	15.55	3.796	0.0001555	0.006791	HBG2	ENSG00000196565	CODING_TRANSCRIPT_INTRON_VARIANT	0.00441176
11	rs7480910	5261976	A	G	8.26	11.3	5.613e-28	1.15e-25	HBG2	ENSG00000196565	CODING_TRANSCRIPT_INTRON_VARIANT	0.836765
11	rs113651675	5262780	T	C	11.52	11.42	1.611e-28	4.36e-26	HBG2	ENSG00000196565	CODING_TRANSCRIPT_INTRON_VARIANT	0.070098
11	rs7131677	5262817	G	A	3.48	3.609	0.0003217	0.01273	HBG2	ENSG00000196565	CODING_TRANSCRIPT_INTRON_VARIANT	0.906863
11	rs11036507	5262916	C	T	8.26	11.3	5.613e-28	1.15e-25	HBG2	ENSG00000196565	CODING_TRANSCRIPT_INTRON_VARIANT	0.836765
11	-	5262932	T	C	11.16	10.88	3.678e-26	4.45e-24	HBG2	ENSG00000196565	CODING_TRANSCRIPT_INTRON_VARIANT	0.0681373
11	-	5262932	TATTGT	CATTGC	11.16	10.88	3.678e-26	0.0345	HBG2	ENSG00000196565	CODING_TRANSCRIPT_INTRON_VARIANT	0.00196078
11	-	5262932	T	C	20.26	3.3	0.0009991	4.45e-24	HBG2	ENSG00000196565	CODING_TRANSCRIPT_INTRON_VARIANT	0.0681373
11	-	5262932	TATTGT	CATTGC	20.26	3.3	0.0009991	0.0345	HBG2	ENSG00000196565	CODING_TRANSCRIPT_INTRON_VARIANT	0.00196078
11	rs7121303	5262937	T	C	3.737	4.007	6.608e-05	0.003042	HBG2	ENSG00000196565	CODING_TRANSCRIPT_INTRON_VARIANT	0.904902
11	rs10160747	5262949	C	T	11.52	11.42	1.611e-28	4.36e-26	HBG2	ENSG00000196565	CODING_TRANSCRIPT_INTRON_VARIANT	0.070098
11	rs4348933	5263748	A	G	8.26	11.3	5.613e-28	1.15e-25	HBG2	ENSG00000196565	CODING_TRANSCRIPT_INTRON_VARIANT	0.836765
11	-	5264851	AAAAAC	A	-2.626	-4.815	1.693e-06	9.39e-05	HBG2	ENSG00000196565	CODING_TRANSCRIPT_INTRON_VARIANT	0.395588
11	rs4910546	5265082	T	C	8.26	11.3	5.613e-28	1.15e-25	HBG2	ENSG00000196565	CODING_TRANSCRIPT_INTRON_VARIANT	0.836765
11	rs10837707	5265578	T	C	8.26	11.3	5.613e-28	1.15e-25	HBG2	ENSG00000196565	CODING_TRANSCRIPT_INTRON_VARIANT	0.836765
11	rs10768733	5265926	C	T	3.48	3.609	0.0003217	0.01273	HBG2	ENSG00000196565	CODING_TRANSCRIPT_INTRON_VARIANT	0.906863
11	rs4910740	5266060	G	A	8.226	11.26	8.763e-28	1.74e-25	HBG2	ENSG00000196565	CODING_TRANSCRIPT_INTRON_VARIANT	0.836275
11	rs7481986	5266705	C	T	8.26	11.3	5.613e-28	1.15e-25	HBG2	ENSG00000196565	CODING_TRANSCRIPT_INTRON_VARIANT	0.836765
11	rs72872548	5267909	C	A	11.52	11.42	1.611e-28	4.36e-26	HBG2	ENSG00000196565	CODING_TRANSCRIPT_INTRON_VARIANT	0.070098
11	-	5267998	AGTTTT	AGTTTTGTTTT,A	11.52	11.42	1.611e-28	4.36e-26	HBG2	ENSG00000196565	CODING_TRANSCRIPT_INTRON_VARIANT	0.070098
11	rs11822578	5268076	G	C	3.48	3.609	0.0003217	0.01273	HBG2	ENSG00000196565	CODING_TRANSCRIPT_INTRON_VARIANT	0.906863
11	-	5268666	A	AAAAC	2.987	3.329	0.0009043	0.03171	HBG2	ENSG00000196565	CODING_TRANSCRIPT_INTRON_VARIANT	0.905882
11	rs72872549	5268823	C	T	11.62	11.5	7.443e-29	2.65e-26	HBG2	ENSG00000196565	CODING_TRANSCRIPT_INTRON_VARIANT	0.070098
11	rs67385638	5269140	C	G	11.62	11.5	7.443e-29	2.65e-26	HBG2	ENSG00000196565	CODING_TRANSCRIPT_INTRON_VARIANT	0.070098
11	rs3759071	5270302	G	A	7.66	10.86	4.513e-26	5.27e-24	HBG2	ENSG00000196565	CODING_TRANSCRIPT_INTRON_VARIANT	0.835294
11	-	5270333	G	GT	7.66	10.86	4.513e-26	5.27e-24	HBG2	ENSG00000196565	CODING_TRANSCRIPT_INTRON_VARIANT	0.835294
11	rs3759070	5270398	C	G	11.62	11.5	7.443e-29	2.65e-26	HBG2	ENSG00000196565	CODING_TRANSCRIPT_INTRON_VARIANT	0.070098
11	rs12295181	5270506	C	T	13.05	4.105	4.36e-05	0.002039	HBG2	ENSG00000196565	CODING_TRANSCRIPT_INTRON_VARIANT	0.00735294
11	rs3759069	5270600	A	G	7.581	10.79	9.33e-26	1.05e-23	HBG2	ENSG00000196565	CODING_TRANSCRIPT_INTRON_VARIANT	0.833824
11	rs10768737	5270642	T	C	7.653	10.84	5.409e-26	6.2e-24	HBG2	ENSG00000196565	CODING_TRANSCRIPT_INTRON_VARIANT	0.835784
11	rs3759067	5270962	C	T	2.984	3.335	0.000883	0.03112	HBG2	ENSG00000196565	CODING_TRANSCRIPT_INTRON_VARIANT	0.904902
11	-	5271572	CTG	C	6.279	9.611	5.415e-21	4.64e-19	HBG2	ENSG00000196565	CODING_TRANSCRIPT_INTRON_VARIANT	0.783824
11	rs7479652	5271883	T	C	2.984	3.335	0.000883	0.03112	HBG2	ENSG00000196565	CODING_TRANSCRIPT_INTRON_VARIANT	0.904412
11	rs564705140	5272227	G	A	93.73	7.829	1.225e-14	9.31e-13	HBG2	ENSG00000196565	CODING_TRANSCRIPT_INTRON_VARIANT	0.000490196
11	rs6578594	5272395	A	T	2.984	3.335	0.000883	0.03112	HBG2	ENSG00000196565	CODING_TRANSCRIPT_INTRON_VARIANT	0.904902
11	rs4910547	5272890	G	C	2.984	3.335	0.000883	0.03112	HBG2	ENSG00000196565	CODING_TRANSCRIPT_INTRON_VARIANT	0.904902
11	-	5272912	TAAC	AAA	4.881	8.064	2.063e-15	1.66e-13	HBG2	ENSG00000196565	CODING_TRANSCRIPT_INTRON_VARIANT	0.730882
11	rs138186609	5280418	G	A	10.99	5.266	1.701e-07	1.03e-05	HBG2	ENSG00000196565	CODING_TRANSCRIPT_INTRON_VARIANT	0.0161765
11	-	5280498	AAT	A	4.061	5.29	1.494e-07	9.19e-06	HBG2	ENSG00000196565	CODING_TRANSCRIPT_INTRON_VARIANT	0.347549
11	-	5283512	C	CT	9.276	4.888	1.181e-06	0.002039	HBG2	ENSG00000196565	CODING_TRANSCRIPT_INTRON_VARIANT	0.0210784
11	-	5283512	CT	C	-7.206	-4.105	4.369e-05	6.6e-05	HBG2	ENSG00000196565	CODING_TRANSCRIPT_INTRON_VARIANT	0.47451
11	rs11036634	5287498	C	T	4.734	6.525	1.068e-10	7.23e-09	HBG2	ENSG00000196565	CODING_TRANSCRIPT_INTRON_VARIANT	0.830392
11	rs11036635	5287666	G	A	4.849	6.656	4.587e-11	3.27e-09	HBG2	ENSG00000196565	CODING_TRANSCRIPT_INTRON_VARIANT	0.165686
11	rs7119142	5287848	A	G	4.849	6.656	4.587e-11	3.27e-09	HBG2	ENSG00000196565	CODING_TRANSCRIPT_INTRON_VARIANT	0.165686
11	rs16912979	5288465	T	C	4.849	6.656	4.587e-11	3.27e-09	HBG2	ENSG00000196565	CODING_TRANSCRIPT_INTRON_VARIANT	0.165686
11	rs4910743	5288920	T	C	4.724	6.506	1.206e-10	7.92e-09	HBG2	ENSG00000196565	CODING_TRANSCRIPT_INTRON_VARIANT	0.830882
11	rs72872555	5288939	G	A	4.839	6.637	5.183e-11	3.62e-09	HBG2	ENSG00000196565	CODING_TRANSCRIPT_INTRON_VARIANT	0.165196
11	-	5289178	ATTTT	A	12.77	5.129	3.488e-07	1.98e-05	HBG2	ENSG00000196565	CODING_TRANSCRIPT_INTRON_VARIANT	0.00588235
11	rs11036639	5289276	A	C	4.724	6.506	1.206e-10	7.92e-09	HBG2	ENSG00000196565	CODING_TRANSCRIPT_INTRON_VARIANT	0.830882
11	rs11036641	5289348	A	G	4.839	6.637	5.183e-11	3.62e-09	HBG2	ENSG00000196565	CODING_TRANSCRIPT_INTRON_VARIANT	0.165196
11	rs11036644	5289833	A	T	4.724	6.506	1.206e-10	7.92e-09	HBG2	ENSG00000196565	CODING_TRANSCRIPT_INTRON_VARIANT	0.830882
11	rs4601817	5291171	A	G	4.76	6.529	1.043e-10	7.13e-09	HBG2	ENSG00000196565	CODING_TRANSCRIPT_INTRON_VARIANT	0.831373
11	rs72872557	5293129	T	C	4.119	5.267	1.688e-07	1.03e-05	HBG2	ENSG00000196565	CODING_TRANSCRIPT_INTRON_VARIANT	0.142157
11	-	5293284	G	GGTTTCACT	4.108	5.248	1.868e-07	1.12e-05	HBG2	ENSG00000196565	CODING_TRANSCRIPT_INTRON_VARIANT	0.141667
11	rs7928927	5293687	C	T	4	5.144	3.224e-07	1.88e-05	HBG2	ENSG00000196565	CODING_TRANSCRIPT_INTRON_VARIANT	0.854412
11	-	5294387	G	A	45.84	3.745	0.0001907	0.008115	HBG2	ENSG00000196565	CODING_TRANSCRIPT_INTRON_VARIANT	0.000490196
11	rs10768778	5294589	A	G	4.025	5.14	3.286e-07	1.9e-05	HBG2	ENSG00000196565	CODING_TRANSCRIPT_INTRON_VARIANT	0.855882
12	-	6571313	C	A	111.3	9.411	3.148e-20	2.66e-18	CHD4	ENSG00000111642	CODING_TRANSCRIPT_INTRON_VARIANT	0.000490196
12	rs371703431	6572214	A	G	93.73	7.829	1.225e-14	9.31e-13	CHD4	ENSG00000111642	CODING_TRANSCRIPT_INTRON_VARIANT	0.000490196
12	-	6589510	T	C	53.38	4.371	1.361e-05	0.0007249	CHD4	ENSG00000111642	CODING_TRANSCRIPT_INTRON_VARIANT	0.000490196
12	rs1474362258	6599481	T	C	45.84	3.745	0.0001907	0.008115	CHD4	ENSG00000111642	CODING_TRANSCRIPT_INTRON_VARIANT	0.000490196
12	rs79404847	6600481	T	A	15.34	3.53	0.0004341	0.0165	CHD4	ENSG00000111642	CODING_TRANSCRIPT_INTRON_VARIANT	0.00392157
16	rs1236501423	109917	G	A	20.4	3.323	0.0009227	0.03219	NPRL3	ENSG00000103148	CODING_TRANSCRIPT_INTRON_VARIANT	0.00196078
16	rs1432965067	114180	G	T	45.84	3.745	0.0001907	0.008115	NPRL3	ENSG00000103148	CODING_TRANSCRIPT_INTRON_VARIANT	0.000490196
16	-	157546	TAA	T	46.28	3.781	0.0001652	0.007165	HBM	ENSG00000206177	NON_CODING_TRANSCRIPT_INTRON_VARIANT	0.0171569
16	rs143316141	157604	T	C	20.54	4.106	4.356e-05	0.002039	HBM	ENSG00000206177	NON_CODING_TRANSCRIPT_INTRON_VARIANT	0.00245098
16	rs1024618638	159374	C	T	71.29	5.881	5.517e-09	3.56e-07	HBM	ENSG00000206177	NON_CODING_TRANSCRIPT_INTRON_VARIANT	0.000490196
16	rs60985844	160687	T	C	48.42	5.639	2.212e-08	1.4e-06	HBM	ENSG00000206177	NON_CODING_TRANSCRIPT_INTRON_VARIANT	0.00196078
19	rs768720449	10150722	C	T	33.59	3.88	0.0001111	0.00498	DNMT1	ENSG00000130816	CODING_TRANSCRIPT_INTRON_VARIANT	0.000980392
19	rs1381758934	10151412	C	T	40.04	3.265	0.00113	0.03839	DNMT1	ENSG00000130816	MISSENSE_VARIANT	0.000490196
19	rs137852688	12885335	G	C	76.13	9.076	5.688e-19	4.75e-17	KLF1	ENSG00000105610	MISSENSE_VARIANT	0.000980392
