# Supplementary material for: Haplotype‐Resolved Genotyping and Association Analysis of 1,020 β‐Thalassemia Patients by Targeted Long‐Read Sequencing
Source: Adv Sci (Weinh). 2024 Dec 31;12(9):2410992. doi: 10.1002/advs.202410992 (PMC11884621; doi:10.1002/advs.202410992)
Supplement: Supplementary file 3 — Supplemental File 2 [file ADVS-12-2410992-s004.xlsx]

## Sheet: Sheet1
ID	Genotypes called by conventional methods	HGVS Name	Genotypes called by TGS	HGVS names of additional variants	Type of additional variants called by TGS	HGB (g/L)	Annual transfusion episodes	MCV	MCH	HBF
										(g/L)
BS0097	CD17/CD17	HBB:c.52A>T Homo	CD17/CD17, CD27	HBB:c.52A>T Homo; HBA1:c.84G>T Hete	α-thal point mutation	87	12	72.3	23.8	8.06
HZ0001	CD41-42/CD17	HBB:c.126_129delCTTT Hete; HBB:c.52A>T Hete	CD41-42/CD17, CD27	HBB:c.126_129delCTTT Hete; HBB:c.52A>T Hete; HBA1:c.84G>T Hete	α-thal point mutation	100	24	85.7	28.4	1.24
HZ0079	CD41-42/CD17	HBB:c.126_129delCTTT Hete; HBB:c.52A>T Hete	CD41-42/CD17, CD27	HBB:c.126_129delCTTT Hete; HBB:c.52A>T Hete; HBA1:c.84G>T Hete	α-thal point mutation	93	24	84	28.4	1.87
NN0019	CD41-42/CD41-42	HBB:c.126_129delCTTT Homo	CD41-42/CD41-42, CD27	HBB:c.126_129delCTTT Homo; HBA1:c.84G>T Hete	α-thal point mutation	70	24	89.5	28.6	5.26
ZH0033	CD41-42/-28	HBB:c.126_129delCTTT Hete; HBB:c.-78A>G Hete	CD41-42/-28, CD27	HBB:c.126_129delCTTT Hete; HBB:c.-78A>G Hete; HBA1:c.84G>T Hete	α-thal point mutation	103	15	79.8	26.8	4.27
HZ0012	CD41-42/CD41-42	HBB:c.126_129delCTTT Homo	CD41-42/CD41-42, CD30	HBB:c.126_129delCTTT Homo; HBA2:c.91G>C Hete	α-thal point mutation	105	24	86.7	28.8	1.08
			(-GAG)
HZ0091	IVS-II-654/CD17	HBB:c.316-197C>T Hete; HBB:c.52A>T Hete	IVS-II-654/CD17, CD30	HBB:c.316-197C>T Hete; HBB:c.52A>T Hete; HBA2:c.91G>C Hete	α-thal point mutation	94	24	86	28.1	1.87
			(-GAG)
YZ0015	CD41-42/-28	HBB:c.126_129delCTTT Hete; HBB:c.-78A>G Hete	CD41-42/-28, CD121	HBB:c.126_129delCTTT Hete; HBB:c.-78A>G Hete; HBA1:c.364G>A Hete	α-thal point mutation	106	12	84.1	28.1	3.12
LZ0047	IVS-II-654/CD71-72	HBB:c.316-197C>T Hete; HBB:c.216_217insA Hete	IVS-II-654/CD71-72, IVS-I-11 (-24bp)	HBB:c.316-197C>T Hete; HBB:c.216_217insA Het; HBA2:c.95+11_95+34del Hete	α-thal point mutation	80	15	82.9	27.3	6.1
LZ0055	IVS-II-654/CD71-72	HBB:c.316-197C>T Hete; HBB:c.216_217insA Hete	IVS-II-654/CD71-72, IVS-I-11 (-24bp)	HBB:c.316-197C>T Hete; HBB:c.216_217insA Hete; HBA2:c.95+11_95+34del Hete	α-thal point mutation	96	15	89.3	29.9	3.1
BS0065	CD41-42/CD17	HBB:c.126_129delCTTT Hete; HBB:c.52A>T Hete	CD41-42/CD17, IVS-II-34 (G>A)	HBB:c.126_129delCTTT Hete; HBB:c.52A>T Hete; HBA2:c.300+34G>A Hete	α-thal point mutation	90	12	73.1	23.5	2.48
HY0028	CD41-42/-28	HBB:c.126_129delCTTT Hete; HBB:c.-78A>G Hete	CD41-42/-28, IVS-II-55	HBB:c.126_129delCTTT Hete; HBB:c.-78A>G Hete; HBA1:c.300+55G>T Hete	α-thal point mutation	105	18	79.4	27.5	0.84
NN0194	CD41-42/CD17	HBB:c.126_129delCTTT Hete; HBB:c.52A>T Hete	CD41-42/CD17, IVS-II-55	HBB:c.126_129delCTTT Hete; HBB:c.52A>T Hete; HBA1:c.300+55G>T Hete	α-thal point mutation	98	14	86.8	29.4	2.77
HZ0072	IVS-II-654/-28	HBB:c.316-197C>T Hete; HBB:c.-78A>G Hete	IVS-II-654/-28, IVS-II-118	HBB:c.316-197C>T Hete; HBB:c.-78A>G Het; ,HBA1:c.301-31_301-24delinsG Hete	α-thal point mutation	90	24	83.5	27.6	3.72
NN0248	CD17/-28	HBB:c.52A>T Hete; HBB:c.-78A>G Hete	CD17/-28, IVS-II-119	HBB:c.52A>T Hete; HBB:c.-78A>G Het; HBA2:c.301-24delinsCTCGGCCC Hete	α-thal point mutation	79	18	83.8	28.2	2.67
CZ0003	CD17/-28	HBB:c.52A>T Hete; HBB:c.-78A>G Hete	CD17/-28, HBA2:c.2delT	HBB:c.52A>T Hete; HBB:c.-78A>G Hete; HBA2:c.2delT Hete	α-thal point mutation	87	18	67.5	21.9	28.18
NN0282	CD41-42/CD41-42	HBB:c.126_129delCTTT Homo	CD41-42/CD41-42, HBA2:c.40G>T	HBB:c.126_129delCTTT Homo; HBA2:c.40G>T Hete	α-thal point mutation	106	30	84.6	27.1	0
NN0273	CD17/-29	HBB:c.52A>T Hete; HBB:c.-79A>G Hete	CD17/-29, HBA2:c.46G>A	HBB:c.52A>T Hete; HBB:c.-79A>G Hete;	α-thal point mutation	121	18	89.3	26.7	2.54
				HBA2:c.46G>A Hete
LZ0003	CD41-42/CD17	HBB:c.126_129delCTTT Hete; HBB:c.52A>T Hete	CD41-42/CD17, HBA2:c.300+34G>A	HBB:c.126_129delCTTT Hete; HBB:c.52A>T Hete;	α-thal point mutation	88	18	86.7	28.9	6.48
				HBA2:c.300+34G>A Hete
ZH0005	CD41-42/CD71-72	HBB:c.126_129delCTTT Hete; HBB:c.216_217insA Hete	CD41-42/CD71-72, HBA2:c.300+34G>A	HBB:c.126_129delCTTT Hete; HBB:c.216_217insA Hete; HBA2:c.300+34G>A Hete	α-thal point mutation	88	20	86.5	28.5	1
HZ0149	IVS-II-654/N	HBB:c.316-197C>T Hete	IVS-II-654/-90	HBB:c.316-197C>T Hete; HBB:c.-140C>T Hete	β-thal point mutation	101	15	74.8	24.5	10.08
JX0017	CD17/N	HBB:c.52A>T Hete	CD17/-90	HBB:c.52A>T Hete; HBB:c.-140C>T Hete	β-thal point mutation	102	24	82.8	27.8	3.88
LZ0045	CD41-42/N	HBB:c.126_129delCTTT Hete	CD41-42/CD30	HBB:c.126_129delCTTT Hete; HBB:c.91A>G Hete	β-thal point mutation	100	18	88.9	28.8	1.33
LZ0086	CD41-42/N	HBB:c.126_129delCTTT Hete	CD41-42/CD30	HBB:c.126_129delCTTT Hete; HBB:c.91A>G Hete	β-thal point mutation	96	18	77.8	26.5	4.92
HY0030	CD41-42/N	HBB:c.126_129delCTTT Hete	CD41-42/CD37	HBB:c.126_129delCTTT Hete; HBB:c.113G>A Hete	β-thal point mutation	123	15	87.2	29.6	1.73
NN0146	CD71-72/N	HBB:c.216_217insA Hete	CD71-72/CD37	HBB:c.216_217insA Hete; HBB:c.113G>A Hete	β-thal point mutation	100	12	90	29	1.96
NN0147	CD71-72/N	HBB:c.216_217insA Hete	CD71-72/CD37	HBB:c.216_217insA Hete; HBB:c.113G>A Hete	β-thal point mutation	99	12	87.9	28.3	1.7
ZH0003	CD41-42/N	HBB:c.126_129delCTTT Hete	CD41-42/CD54-58	HBB:c.126_129delCTTT Hete; HBB:c.165_177delTATGGGCAACCCT Hete	β-thal point mutation	104	9	79.1	25.9	35.78
ZH0004	CD41-42/N	HBB:c.126_129delCTTT Hete	CD41-42/CD54-58	HBB:c.126_129delCTTT Hete; HBB:c.165_177delTATGGGCAACCCT Hete	β-thal point mutation	102	12	79.6	26.2	1.43
NN0072	CD41-42/N	HBB:c.126_129delCTTT Hete	CD41-42/CD95	HBB:c.126_129delCTTT Hete; HBB:c.287_288insA Hete	β-thal point mutation	91	18	83.4	28.1	1.13
LZ0112	CD41-42/N	HBB:c.126_129delCTTT Hete Hete	CD41-42/CD104	HBB:c.126_129delCTTT Hete; HBB:c.313delA Hete	β-thal point mutation	83	24	78.7	25.9	1
SZ0006	-28/N	HBB:c.-78A>G Hete	-28/IVS-I-128	HBB:c.-78A>G Hete; HBB:c.93-3T>G Hete	β-thal point mutation	88	18	73.7	25	6.6
NN0052	CD41-42/N	HBB:c.126_129delCTTT Hete	CD41-42/IVS-II-1	HBB:c.126_129delCTTT Hete; HBB:c.315+1G>A Hete	β-thal point mutation	91	24	84.1	28.4	5.64
BS0073	CD17/N	HBB:c.52A>T Hete	CD17/IVS-II-5	HBB:c.52A>T Hete; HBB:c.315+5G>C Hete	β-thal point mutation	102	15	74.8	24.7	14.1
GL0003	CD41-42/N	HBB:c.126_129delCTTT Hete	CD41-42/IVS-II-5	HBB:c.126_129delCTTT Hete; HBB:c.315+5G>C Hete	β-thal point mutation	105	15	76.5	25.2	3.21
LZ0094	CD41-42/N	HBB:c.126_129delCTTT Hete	CD41-42/IVS-II-5	HBB:c.126_129delCTTT Hete; HBB:c.315+5G>C Hete	β-thal point mutation	83	4	58.3	18.2	9.5
LZ0117	CD41-42/N	HBB:c.126_129delCTTT Hete	CD41-42/IVS-II-5	HBB:c.126_129delCTTT Hete; HBB:c.315+5G>C Hete	β-thal point mutation	80	12	71.4	22.4	4.71
NN0129	CD17/N	HBB:c.52A>T Hete	CD17/IVS-II-5	HBB:c.52A>T Hete; HBB:c.315+5G>C Hete	β-thal point mutation	105	20	83.1	26.6	4.55
NN0197	CD17/N	HBB:c.52A>T Hete	CD17/IVS-II-5	HBB:c.52A>T Hete; HBB:c.315+5G>C Hete	β-thal point mutation	95	12	65.6	20.5	6.35
HY0033	CD41-42/N	HBB:c.126_129delCTTT Hete	CD41-42/β nt 1587 (A>G)	HBB:c.126_129delCTTT Hete; HBB:c.*113A>G Hete	β-thal point mutation	91	18	75.9	25.5	6.98
NN0179	IVS-II-654/N	HBB:c.316-197C>T Hete	IVS-II-654/Hb-Lepore	HBB:c.316-197C>T Hete; HBB-Delta87_beta16(or_Beta7.3kb_or_Hb-Lepore) Hete	β-thal point mutation	82	18	72.6	22.8	25.42
NN0180	IVS-II-654/N	HBB:c.316-197C>T Hete	IVS-II-654/Hb-Lepore	HBB:c.316-197C>T Hete; HBB-Delta87_beta16(or_Beta7.3kb_or_Hb-Lepore) Hete	β-thal point mutation	66	18	88.5	28.8	2.49
JX0009	-28/N	HBB:c.-78A>G Hete	-28/Taiwanese	HBB:c.-78A>G Hete; NC_000011.9:g.5247493_5248849del Hete	β-thal point mutation	96	18	81.4	26.8	16.16
LZ0122	IVS-I-1/CD17	HBB:c.92+1G>T Hete; HBB:c.52A>T Hete	IVS-I-1/CD17, -α2.4	HBB:c.92+1G>T Hete; HBB:c.52A>T Hete, -α2.4	α-thal SV	68	12	76.1	24.4	20.56
BS0083	CD41-42/CD17	HBB:c.126_129delCTTT Hete; HBB:c.52A>T Hete	CD41-42/CD17, ααα3.7	HBB:c.126_129delCTTT Hete; HBB:c.52A>T Hete,ααα3.7	α-thal SV	88	36	83.6	28.4	3.22
HY0027	IVS-II-654/IVS-II-654	HBB:c.316-197C>T Homo	IVS-II-654/IVS-II-654, ααα3.7	HBB:c.316-197C>T Homo, ααα3.7	α-thal SV	104	18	84	29.3	4.94
HY0041	IVS-II-654/N	HBB:c.316-197C>T Hete	IVS-II-654/N, ααα3.7	HBB:c.316-197C>T Hete, ααα3.7	α-thal SV	124	12	75.6	24.1	11.33
SZ0014	IVS-II-654/-29	HBB:c.316-197C>T Hete; HBB:c.-79A>G Hete	IVS-II-654/-29, ααα3.7	HBB:c.316-197C>T Hete; HBB:c.-79A>G Hete, ααα3.7	α-thal SV	101	24	86.4	29.3	1.29
LY0012	IVS-II-654/N	HBB:c.316-197C>T Hete	IVS-II-654/N, ααα4.2	HBB:c.316-197C>T Hete, ααα4.2	α-thal SV	88	0	64.3	20.6	3.24
SZ0029	CD41-42/CD41-42	HBB:c.126_129delCTTT Homo	CD41-42/CD41-42, ααα4.2	HBB:c.126_129delCTTT Homo, ααα4.2	α-thal SV	103	24	87.9	29.6	3.04
JX0003	IVS-II-654/-28	HBB:c.316-197C>T Hete; HBB:c.-78A>G Hete	IVS-II-654/-28, HKαα	HBB:c.316-197C>T Hete; HBB:c.-78A>G Hete, HKαα	α-thal SV	124	24	83.4	28.3	1.35
LZ0101	CD41-42/-28	HBB:c.126_129delCTTT Hete; HBB:c.-78A>G Hete	CD41-42/-28, HKαα	HBB:c.126_129delCTTT Hete; HBB:c.-78A>G Hete, HKαα	α-thal SV	69	24	79.4	26.2	7.96
HZ0144	IVS-II-654/-28	HBB:c.316-197C>T Hete; HBB:c.-78A>G Hete	IVS-II-654/-28, --THAI	HBB:c.316-197C>T Hete; HBB:c.-78A>G Hete, NC_000016.9:g.199800_233300del Hete	α-thal SV	112	24	85.4	28.2	3.92
LZ0068	CD41-42/CD41-42	HBB:c.126_129delCTTT Homo	CD41-42/CD41-42, --THAI	HBB:c.126_129delCTTT Homo, NC_000016.9:g.199800_233300del Hete	α-thal SV	82	18	86.2	29.5	4.95
BS0025	CD17/N	HBB:c.52A>T Hete;	CD17/Chinese	HBB:c.52A>T Hete, NC_000011.9:g.5191148_5270051del Hete	Deletional HPFH	96	12	84.4	28.1	10.59
HY0024	CD41-42/N	HBB:c.126_129delCTTT	CD41-42/Chinese	HBB:c.126_129delCTTT; NC_000011.9:g.5191148_5270051del Hete	Deletional HPFH	86	18	82.2	26.5	4.8
HZ0064	CD41-42/N	HBB:c.126_129delCTTT	CD41-42/Chinese	HBB:c.126_129delCTTT; NC_000011.9:g.5191148_5270051del Hete	Deletional HPFH	114	24	88.7	29.2	4.88
HZ0077	CD17/N	HBB:c.52A>T Hete	CD17/Chinese	HBB:c.52A>T Hete; NC_000011.9:g.5191148_5270051del Hete	Deletional HPFH	95	18	81.8	27	6.58
LY0023	CD17/N	HBB:c.52A>T Hete	CD17/Chinese	HBB:c.52A>T Hete; NC_000011.9:g.5191148_5270051del Hete	Deletional HPFH	95	12	79.1	26.9	11.8
LZ0052	IVS-II-654/N	HBB:c.316-197C>T Hete	IVS-II-654/Chinese	HBB:c.316-197C>T Hete； NC_000011.9:g.5191148_5270051del Hete	Deletional HPFH	77	12	75.9	25.3	21.85
NN0028	CD17/N	HBB:c.52A>T Hete	CD17/Chinese	HBB:c.52A>T Hete; NC_000011.9:g.5191148_5270051del Hete	Deletional HPFH	108	24	78.2	26.3	5.02
NN0095	CD17/N	HBB:c.52A>T Hete	CD17/Chinese	HBB:c.52A>T Hete; NC_000011.9:g.5191148_5270051del Hete	Deletional HPFH	105	12	73.8	24.4	44.35
SZ0007	IVS-II-654/N	HBB:c.316-197C>T Hete	IVS-II-654/Chinese	HBB:c.316-197C>T Hete； NC_000011.9:g.5191148_5270051del Hete	Deletional HPFH	99	18	77	25.5	3.99
ZH0012	CD41-42/N	HBB:c.126_129delCTTT	CD41-42/Chinese	HBB:c.126_129delCTTT; NC_000011.9:g.5191148_5270051del Hete	Deletional HPFH	80	18	65.7	20.8	27.1
HY0016	IVS-II-654/N	HBB:c.316-197C>T Hete	IVS-II-654/SEA-HPFH	HBB:c.316-197C>T Hete; NC_000011.9:g.5222878_5250288del Hete	Deletional HPFH	81	24	74.8	23.7	20.9
HZ0088	CD17/N	HBB:c.52A>T Hete	CD17/SEA-HPFH	HBB:c.52A>T Hete; NC_000011.9:g.5222878_5250288del Hete	Deletional HPFH	114	12	75.2	24.5	30.62
NN0103	CD41-42/N	HBB:c.126_129delCTTT Hete	CD41-42/SEA-HPFH	HBB:c.126_129delCTTT Hete; NC_000011.9:g.5222878_5250288del Hete	Deletional HPFH	96	6	77.1	22.4	47.71
SZ0030	IVS-I-1/N	HBB:c.92+1G>T Hete	IVS-I-1/SEA-HPFH	HBB:c.92+1G>T Hete; NC_000011.9:g.5222878_5250288del Hete	Deletional HPFH	88	24	74.8	23.6	24.1
