# Supplementary material for: Haplotype‐Resolved Genotyping and Association Analysis of 1,020 β‐Thalassemia Patients by Targeted Long‐Read Sequencing
Source: Adv Sci (Weinh). 2024 Dec 31;12(9):2410992. doi: 10.1002/advs.202410992 (PMC11884621; doi:10.1002/advs.202410992)
Supplement: Supplementary file 4 — Supplemental File 3 [file ADVS-12-2410992-s002.xlsx]

## Sheet: Sheet1
No.	Sample	Age (year)	Gender	Genotype of α-globin genes	Genotype of β-globin gene
1	Test001	25	Female	ND	ND
2	Test002	23	Male	ND	ND
3	Test003	37	Male	ND	ND
4	Test004	39	Female	ND	ND
5	Test005	31	Female	ND	ND
6	Test006	22	Male	ND	ND
7	Test007	25	Female	ND	ND
8	Test008	28	Male	ND	ND
9	Test009	23	Male	ND	ND
10	Test010	24	Male	ND	ND
11	Test011	27	Female	ND	ND
12	Test012	36	Female	ND	ND
13	Test013	32	Female	ND	ND
14	Test014	31	Male	ND	ND
15	Test015	25	Female	ND	ND
16	Test016	27	Male	ND	ND
17	Test017	46	Male	ND	ND
18	Test018	39	Male	ND	ND
19	Test019	41	Male	ND	ND
20	Test020	40	Female	ND	ND
21	Test021	19	Female	HBA2:c.369C>G Hete	ND
22	Test022	22	Male	HBA2:c.369C>G Hete	HBB:c.126_129del Hete
23	Test023	25	Female	HBA2:c.369C>G / HBA1:c.369C>G	ND
24	Test024	20	Male	--SEA/HBA2:c.369C>G	ND
25	Test025	30	Male	HBA2:c.377T>C Hete	ND
26	Test026	37	Female	HBA2:c.377T>C Hete	ND
27	Test027	23	Female	HBA2:c.377T>C Hete	ND
28	Test028	22	Female	HBA2:c.377T>C Hete	HBB:c.52A>T
29	Test029	35	Female	HBA2:c.427T>C Hete	ND
30	Test030	28	Female	HBA2:c.427T>C Hete	ND
31	Test031	25	Male	HBA2:c.427T>C Hete	ND
32	Test032	24	Male	HBA1:c.84G>T Hete	ND
33	Test033	28	Male	HBA1:c.364G>A Hete	ND
34	Test034	29	Female	HBA1:c.84G>T Hete	HBB:c.126_129delCTTT
35	Test035	32	Female	-α3.7/αα	ND
36	Test036	26	Female	-α3.7/αα	HBB:c.126_129delCTTT
37	Test037	22	Female	-α3.7/HBA2:c.369C>G	ND
38	Test038	22	Female	-α3.7/αα	ND
39	Test039	36	Male	-α3.7/αα	ND
40	Test040	36	Female	-α3.7/αα	ND
41	Test041	29	Female	-α3.7/αα	ND
42	Test042	32	Female	-α3.7/αα	ND
43	Test043	34	Female	-α4.2/αα	ND
44	Test044	38	Male	-α4.2/αα	HBB:c.126_129delCTTT
45	Test045	39	Female	-α4.2/αα	ND
46	Test046	22	Female	-α4.2/αα	ND
47	Test047	34	Male	-α4.2/αα	ND
48	Test048	28	Female	-α4.2/αα	HBB:c.316-197C>T
49	Test049	22	Female	--SEA/αα	HBB:c.52A>T
50	Test050	23	Male	--SEA/αα	ND
51	Test051	24	Male	--SEA/αα	ND
52	Test052	22	Female	--SEA/αα	ND
53	Test053	31	Female	--SEA/-α3.7	ND
54	Test054	34	Male	--SEA/-α3.7	ND
55	Test055	25	Female	--SEA/-α4.2	ND
56	Test056	27	Female	--SEA/-α4.2	ND
57	Test057	29	Female	--THAI/αα	ND
58	Test058	24	Female	αααanti3.7/αα	ND
59	Test059	21	Female	αααanti3.7/αα	ND
60	Test060	23	Male	αααanti4.2/αα	ND
61	Test061	29	Male	αααanti4.2/αα	ND
62	Test062	24	Female	HKαα/αα	ND
63	Test063	23	Female	HKαα/αα	ND
64	Test064	43	Male	HKαα/αα	ND
65	Test065	26	Female	--FIL/αα	ND
66	Test066	23	Male	-α2.4/αα	ND
67	Test067	29	Female	ND	HBB:c.126_129delCTTT
68	Test068	25	Female	ND	HBB:c.126_129delCTTT
69	Test069	28	Female	ND	HBB:c.126_129delCTTT
70	Test070	29	Female	ND	HBB:c.126_129delCTTT
71	Test071	36	Female	-α4.2/αα	HBB:c.126_129delCTTT
72	Test072	23	Male	ND	HBB:c.126_129delCTTT
73	Test073	21	Male	ND	HBB:c.126_129delCTTT
74	Test074	22	Female	ND	HBB:c.126_129delCTTT
75	Test075	26	Female	ND	HBB:c.126_129delCTTT
76	Test076	29	Female	ND	HBB:c.126_129delCTTT
77	Test077	31	Female	--SEA/αα	HBB:c.126_129delCTTT
78	Test078	46	Female	ND	HBB:c.316-197C>T
79	Test079	29	Male	ND	HBB:c.316-197C>T
80	Test080	28	Male	ND	HBB:c.316-197C>T
81	Test081	28	Female	ND	HBB:c.316-197C>T
82	Test082	27	Male	-α3.7/αα	HBB:c.316-197C>T
83	Test083	35	Female	ND	HBB:c.316-197C>T
84	Test084	30	Female	ND	HBB:c.52A>T
85	Test085	20	Female	ND	HBB:c.52A>T
86	Test086	25	Male	ND	HBB:c.52A>T
87	Test087	31	Male	ND	HBB:c.-78A>G
88	Test088	35	Female	ND	HBB:c.-78A>G
89	Test089	33	Male	ND	HBB:c.79G>A
90	Test090	30	Male	ND	HBB:c.79G>A
91	Test091	4	Female	ND	HBB:c.126_129del/c.165_177del
92	Test092	6	Female	ND	HBB:c.52A>T/c.216_217insA
93	Test093	3	Male	ND	HBB:c.316-197C>T/c.316-197C>T
94	Test094	5	Female	ND	HBB:c.316-197C>T/c.316-197C>T
95	Test095	25	Male	ND	Taiwanese deletion Hete
96	Test096	33	Male	ND	Hb Lepore Hete
97	Test097	27	Female	ND	SEA-HPFH Hete
98	Test098	26	Male	ND	SEA-HPFH Hete
99	Test099	34	Male	ND	Chinese Gγ+(Aγδβ)0 Hete
100	Test100	23	Female	ND	Chinese Gγ+(Aγδβ)0 Hete
